# Supplementary material for: Optimizing blood alcohol concentration measurement with breath alcohol meter and its preliminary application in evaluating CYP2E1 activity
Source: PLoS One. 2025 Oct 31;20(10):e0335312. doi: 10.1371/journal.pone.0335312 (PMC12578163; doi:10.1371/journal.pone.0335312)
Supplement: S1 Data — (XLSX) [file pone.0335312.s001.xlsx]

## Sheet: fig1
	fig1B	Times	mg/dL
		1	29
		2	32
		3	31
		4	30
		5	28
	fig1C
		Concentration（%(v/v)）	mg/dL
		0.21875	0
		0.4375	25
		0.875	71
		1.75	96
		3.5	174

## Sheet: fig3
fig3A	Time (min)	Control (mg/dL)					BCG (mg/dL)
	0	0	0	0	0	0	0	0	0	0	0
	20	149	117	105	106	51	140	188	100	122	82
	40	110	78	114	90	86	120	116	112	120	148
	60	92	80	67	72	130	118	128	78	80	112
	80	180	99	114	74	62	130	78	102	84	122
	100	137	89	97	100	54	72	112	130	68	108
	120	111	75	91	70	93	90	74	68	108	152
	140	116	106	84	54	90	118	86	68	130	150
	160	37	39	31	69	99	130	90	78	108	64
	180	81	84	77	55	61	84	58	78	92	60
	200	111	35	56	75	48	66	50	100	102	62
	220	25	21	30	51	59	72	84	92	58	58
	240	13	23	17	56	37	90	88	58	72	44
	260	0	0	0	38	29	86	64	72	82	36
	280				19	13	94	66	76	70	38
	300				0	0	74	60	68	70	40
	320						48	60	68	86	68
	340						86	76	154	72	68
	360						108	78	88	50	46
	380						70	82	102	32	34
	400						56	56	84	0	0
	420						32	32	78
	440						36	0	52
	460						24		32
	480						0		0
fig3B					fig3C
AUC(0-t)/μg/(mL⋅min)	Control	BCG			AUCup(0-t)/μg/(mL⋅min)	Control	BCG
	23240	38880				12470	17700
	16920	34520				6530	14060
	17660	38760				7270	17340
	18580	32120				5800	14160
	18240	29840				6490	12920

## Sheet: fig4
	fig4A	Time (min)	Control					BCG
		0	0	0	0	0	0	0	0	0	0	0
		20	145.4	138.41	118.14	133.98	147.38	84.45	169.78	65.48	106.57	117.23
		40	153.33	153.51	157.44	154.76	170.24	164.33	211.38	112.23	162.65	178.91
		60	148.29	149.25	145.02	147.52	162.27	186	225.78	122.75	178.18	195.99
		120	132.52	119.42	123.67	125.2	137.72	129.26	168.58	135.13	144.32	158.76
		180	90.58	92	109.61	97.4	107.14	104.66	133.42	117.26	118.45	130.29
		300	32.19	19.85	28.44	26.83	29.51	77	100	90.58	106.81	117.49
		420	1.2	1.56	0.32	1.03	1.13	52	97	60	71.34	78.47
		540	0.08	0.08	0.08	0.08	0.09	30	70	40	44.49	45
		660						0	0	0	0	0
	fig4B
	AUC	Control	BCG
		32021	48671
		29828	70817
		32054	49995
		31302	58548
		34431	63929
	fig4C
	AUC-up	Control	BCG
		11322	15911
		10836	32149
		11854	16587
		11337	22376
		13161	26269

## Sheet: fig5
	fig5A		Time（min）	Control					BCG
			0	0	0	0	0	0	0	0	0	0	0
			5	6.94203	8.71303	3.28584	1.30512	6.95677	6.25899	7.05799	5.20142	2.59403	5.11156
			10	9.66246	12.0122	7.32059	7.10597	12.3236	11.0043	9.41775	8.66059	5.91821	8.17103
			30	7.99387	12.2837	6.24428	14.6056	13.4912	10.3954	8.3361	11.0362	7.86107	10.666
			60	5.92092	8.95598	6.10793	9.39915	9.09641	11.3371	11.9782	8.94799	8.42959	10.6998
			120	4.44447	4.73002	2.47	3.73669	4.50434	9.33816	8.10343	7.50965	7.57975	10.0735
			180	1.22358	1.37339	0.684934	2.31559	3.00871	9.27465	7.11502	6.48489	9.22202	7.73506
			240	0.747196	0.55578	0.130821	1.17428	0.0982824	8.55447	6.22925	4.92502	9.74159	6.08063
			360	0.364635	0.399675	0	0.441072	0	2.69946	1.90968	2.77919	10.3277	4.24482
			480						0	0	0.36	3	2
			600								0	0	0
			fig5B	Control	AUC
				1051	3150
				1344	2603
				740	2472
				1379	4147
				1395	3241
	fig5C		Time（min）	Control					BCG
			0	0	0	0	0	0		0	0	0	0
			5	8.74172	6.228	3.51061	1.331	3.48799	1.99912	7.15931	3.83415	1.34792	3.07048
			10	14.2072	13.4404	10.2376	7.82415	13.678	6.00656	5.97612	6.70713	2.84228	5.2764
			30	15.9824	23.5197	30.0814	13.2633	26.1743	7.3595	13.2382	7.00013	6.16754	8.70229
			60	15.3791	23.8233	31.3863	21.1959	19.6746	8.48804	14.8868	13.369	7.8752	10.224
			120	12.0562	16.8565	34.6583	10.8456	17.6666	8.33953	12.9644	11.5768	7.72997	11.8785
			180	8.46584	16.5135	20.9763	6.01988	14.9647	8.39968	8.44301	8.261	6.13858	9.88844
			240	7.82669	10.6296	10.9732	4.37416	9.74955	8.27527	7.38931	8.5671	5.30811	7.95934
			360	4.90086	3.83003	2.9559	3.02735	2.75698	5.26393	3.92928	4.6179	4.06996	7.11354
			480	3.5	1.1	0	1.1	1.9	2.8	1.9	2.6	1.8	3.6
			600	0.3	0		0	0	0	0	0	0	0.4
	fig5D		Control	AUC
			4275	3363
			5410	3760
			6990	3707
			3291	2565
			5122	4091
